# Supplementary material for: Analyses of Compact Trichinella Kinomes Reveal a MOS-Like Protein Kinase with a Unique N-Terminal Domain
Source: G3 (Bethesda). 2016 Jul 13;6(9):2847–56. doi: 10.1534/g3.116.032961 (PMC5015942; doi:10.1534/g3.116.032961)
Supplement: Supplemental Material [file supp_g3.116.032961_TableS3.xlsx]

## Sheet: S3 OMCL ALL
Table S3. Clusters of orthologs among Trichinella spiralis (T1), T. pseudospiralis (T4.1), Caenorhabditis elegans (CEL) and Homo sapiens (HSA)
Clusters were computed using OrthoMCL v.2.0.4 (E-value ≤ 1e-5; similarity ≥ 80)
T. spiralis (T1) orthologs	T. pseudospiralis (T4.1) orthologs	C. elegans (CEL) orthologs	H. sapiens (HSA) orthologs
T01_T4A_12617_TK_EPH	T4A_12617_TK_EPH	vab-1_TK_Eph	EphB2_TK_Eph;EphB1_TK_Eph;EphA8_TK_Eph;EphA7_TK_Eph;EphA6_TK_Eph;EphA5_TK_Eph;EphA4_TK_Eph;EphA3_TK_Eph;EphA2_TK_Eph;EphA10_TK_Eph;EphA1_TK_Eph;EphB4_TK_Eph;EphB6_TK_Eph;EphB3_TK_Eph
T01_11024_TKL_STKR_STKR1;T01_9338_TKL_STKR_STKR1	T4A_284_TKL_STKR_STKR1;T4A_11245_TKL_STKR_STKR1	sma-6_TKL_STKR_Type1	ALK7_TKL_STKR_Type1;ALK4_TKL_STKR_Type1;ALK2_TKL_STKR_Type1;ALK1_TKL_STKR_Type1;BMPR1B_TKL_STKR_Type1;TGFbR1_TKL_STKR_Type1;BMPR1A_TKL_STKR_Type1
T01_14352_TK	T4A_T01_14352_TK	ver-3_TK_KIN16;ver-4_TK_KIN16;ver-1_TK_KIN16	KDR_TK_VEGFR;FLT4_TK_VEGFR;FLT1_TK_VEGFR
T01_12039_TK_INSR;T01_14902_TK_INSR	T4A_13881_TK_INSR;T4A_T01_14902_TK_INSR	daf-2_TK_InsR	INSR_TK_InsR;IRR_TK_InsR;IGF1R_TK_InsR
T01_16061_AGC_AKT	T4A_T01_16061_AGC_AKT	akt-1_AGC_Akt;akt-2_AGC_Akt	AKT3_AGC_Akt;AKT1_AGC_Akt;AKT2_AGC_Akt
T01_4911_AGC_RSK_RSKP90	T4A_T01_4911_AGC_RSK_RSKP90	T01H8.1a_AGC_RSK_RSK	RSK1_AGC_RSK_RSK;RSK3_AGC_RSK_RSK;RSK4_AGC_RSK_RSK;RSK2_AGC_RSK_RSK
T01_7219_ATYP_PDHK_PDHK	T4A_T01_7219_ATYP_PDHK_PDHK	pdhk-2_ATYP_PDHK_PDHK	PDHK1_ATYP_PDHK_PDHK;PDHK3_ATYP_PDHK_PDHK;PDHK4_ATYP_PDHK_PDHK;PDHK2_ATYP_PDHK_PDHK
T01_T4A_1025_CMGC_MAPK_P38	T4A_1025_CMGC_MAPK_P38	pmk-1_CMGC_MAPK_p38	p38a_CMGC_MAPK_p38;p38d_CMGC_MAPK_p38;p38g_CMGC_MAPK_p38;p38b_CMGC_MAPK_p38
T01_13165_CAMK_CAMK2	T4A_11522_CAMK_CAMK2	unc-43_CAMK_CAMK2	CaMK2a_CAMK_CAMK2;CaMK2d_CAMK_CAMK2;CaMK2g_CAMK_CAMK2;CaMK2b_CAMK_CAMK2
T01_T4A_982_CAMK_CAMK1	T4A_982_CAMK_CAMK1	cmk-1_CAMK_CAMK1	CaMK1a_CAMK_CAMK1;CaMK1d_CAMK_CAMK1;CaMK1g_CAMK_CAMK1;CaMK1b_CAMK_CAMK1
T01_16119_AGC_PKN	T4A_7779_AGC_PKN	F46F6.2_AGC_PKN	PKN2_AGC_PKN;PKN3_AGC_PKN;PKN1_AGC_PKN
T01_16315_CAMK_PKD	T4A_T01_16315_CAMK_PKD	T25E12.4_CAMK_PKD	PKD1_CAMK_PKD;PKD3_CAMK_PKD;PKD2_CAMK_PKD
T01_6602_AGC_PKC_PKCA	T4A_3030_AGC_PKC_PKCA	pkc-2_AGC_PKC_Alpha	PKCb_AGC_PKC_Alpha;PKCg_AGC_PKC_Alpha;PKCa_AGC_PKC_Alpha
T01_13674_AGC_PKA	T4A_1046_AGC_PKA	kin-1_AGC_PKA	PKACb_AGC_PKA;PKACg_AGC_PKA;PKACa_AGC_PKA
T01_1346_CMGC_CDK_PCTAIRE	T4A_7617_CMGC_CDK_PCTAIRE	pct-1_CMGC_CDK_PFTAIRE	PCTAIRE2_CMGC_CDK_PCTAIRE;PCTAIRE3_CMGC_CDK_PCTAIRE;PCTAIRE1_CMGC_CDK_PCTAIRE
T01_14526_STE_STE20_PAKA	T4A_4812_STE_STE20_PAKA	pak-1_STE_STE20_PAKA	PAK2_STE_STE20_PAKA;PAK3_STE_STE20_PAKA;PAK1_STE_STE20_PAKA
T01_1382_CAMK_MLCK	T4A_3115_CAMK_MLCK	unc-22_CAMK_MLCK;C24G7.5_CAMK_MLCK	Obscn_CAMK_Trio;TTN_CAMK_MLCK
T01_78_AGC_DMPK_GEK	T4A_13124_AGC_DMPK_GEK	K08B12.5_AGC_DMPK_GEK	MRCKa_AGC_DMPK_GEK;MRCKb_AGC_DMPK_GEK;DMPK2_AGC_DMPK_GEK
T01_15799_STE_STE11_ASK	T4A_6811_STE_STE11_ASK	nsy-1_STE_STE11_ASK	MAP3K6_STE_STE11_ASK;MAP3K7_STE_STE11_ASK;MAP3K5_STE_STE11_ASK
T01_13541_CMGC_MAPK_JNK	T4A_T01_13541_CMGC_MAPK_JNK	jnk-1_CMGC_MAPK_JNK	JNK2_CMGC_MAPK_JNK;JNK3_CMGC_MAPK_JNK;JNK1_CMGC_MAPK_JNK
T01_15820_CK1_CK1_CK1-G	T4A_14349_CK1_CK1_CK1-G	Y106G6E.6_CK1_CK1_CK1-G	CK1g2_CK1_CK1_CK1-G;CK1g3_CK1_CK1_CK1-G;CK1g1_CK1_CK1_CK1-G
T01_164_Other_AUR	T4A_3664_Other_AUR	air-2_Other_Aur	AurB_Other_Aur;AurC_Other_Aur;AurA_Other_Aur
T01_6373_Other_PLK_PLK1	T4A_T01_6373_Other_PLK_PLK1	plk-1_Other_PLK_PLK1;plk-2_Other_PLK_PLK1	PLK1_Other_PLK_PLK1
T01_7159_STE_STE7_MEK4	T4A_5776_STE_STE7_MEK4	mkk-4_STE_STE7_MEK4;VZC374L.1_STE_STE7_MEK4	MAP2K4_STE_STE7_MEK4
T01_T4A_9717_ATYP_TAF1	T4A_9717_ATYP_TAF1	taf-1_ATYP_TAF1	TAF1L_ATYP_TAF1;TAF1_ATYP_TAF1
T01_10401_AGC_DMPK_ROCK	T4A_8321_AGC_DMPK_ROCK	let-502_AGC_DMPK_ROCK	ROCK1_AGC_DMPK_ROCK;ROCK2_AGC_DMPK_ROCK
T01_Seq3437510_AGC_PKC_PKCI	T4A_Seq10093_AGC_PKC_PKCI	pkc-3_AGC_PKC_Iota	PKCi_AGC_PKC_Iota;PKCz_AGC_PKC_Iota
T01_9852_AGC_PKC_PKCH	T4A_T01_9852_AGC_PKC_PKCH	kin-13_AGC_PKC_Eta	PKCe_AGC_PKC_Eta;PKCh_AGC_PKC_Eta
T01_T4A_5993_AGC_PKC_PKCD	T4A_5993_AGC_PKC_PKCD	tpa-1_AGC_PKC_Delta	PKCd_AGC_PKC_Delta;PKCt_AGC_PKC_Delta
T01_3427_CAMK_PHK	T4A_5119_CAMK_PHK	Y50D7A.3_CAMK_PHK	PHKg1_CAMK_PHK;PHKg2_CAMK_PHK
T01_14775_AGC_RSK_RSKP70	T4A_T01_14775_AGC_RSK_RSKP70	Y47D3A.16_AGC_RSK_p70	p70S6Kb_AGC_RSK_p70;p70S6K_AGC_RSK_p70
T01_15276_STE_STE20_FRAY	T4A_692_STE_STE20_FRAY	Y59A8B.23_STE_STE20_FRAY	OSR1_STE_STE20_FRAY;STLK3_STE_STE20_FRAY
T01_8287_AGC_NDR_NDR	T4A_2844_AGC_NDR_NDR	sax-1_AGC_NDR	NDR1_AGC_NDR;NDR2_AGC_NDR
T01_9029_STE_STE20_MST	T4A_10747_STE_STE20_MST	F14H12.4_STE_STE20_MST	MST1_STE_STE20_MST;MST2_STE_STE20_MST
T01_2576_STE_STE7_MEK3	T4A_T01_2576_STE_STE7_MEK3	sek-1_STE_STE7_MEK3	MAP2K3_STE_STE7_MEK3;MAP2K6_STE_STE7_MEK3
T01_9782_STE_STE7_MEK1	T4A_161_STE_STE7_MEK1	mek-2_STE_STE7_MEK1	MAP2K1_STE_STE7_MEK1;MAP2K2_STE_STE7_MEK1
T01_3958_Other_IRE	T4A_7296_Other_IRE	ire-1_Other_IRE	IRE1_Other_IRE;IRE2_Other_IRE
T01_13999_CMGC_GSK	T4A_368_CMGC_GSK	Y18D10A.5_CMGC_GSK	GSK3A_CMGC_GSK;GSK3B_CMGC_GSK
T01_10929_CMGC_MAPK_ERK1	T4A_T01_10929_CMGC_MAPK_ERK1	mpk-1_CMGC_MAPK_ERK1	Erk1_CMGC_MAPK_ERK1;Erk2_CMGC_MAPK_ERK1
T01_5199_TK_CSK	T4A_T01_5199_TK_CSK	Y48G1C.2_TK_Csk	CSK_TK_Csk;CTK_TK_Csk
T01_6717_CMGC_CK2	T4A_T01_6717_CMGC_CK2	kin-3_CMGC_CK2	CK2a1_CMGC_CK2;CK2a2_CMGC_CK2
T01_4732_CK1_CK1_CK1-A	T4A_13001_CK1_CK1_CK1-A	C03C10.1_CK1_CK1_CK1-A	CK1a2_CK1_CK1_CK1-A;CK1a_CK1_CK1_CK1-A
T01_10097_AGC_GRK_BARK	T4A_6573_AGC_GRK_BARK	W02B3.2_AGC_GRK_BARK	BARK1_AGC_GRK_BARK;BARK2_AGC_GRK_BARK
T01_T4A_4008_CAMK_CAMKL_AMPK	T4A_4008_CAMK_CAMKL_AMPK	T01C8.1_CAMK_CAMKL_AMPK	AMPKa1_CAMK_CAMKL_AMPK;AMPKa2_CAMK_CAMKL_AMPK
T01_T4A_11518_CMGC_CDK_CDK9	T4A_11518_CMGC_CDK_CDK9;T4A_3703_CMGC_CDK_CDK9	H25P06.2_CMGC_CDK_CDK9	CDK9_CMGC_CDK_CDK9
T01_12927_AGC_PKG	T4A_4693_AGC_PKG	egl-4_AGC_PKG	PKG2_AGC_PKG;PKG1_AGC_PKG
T01_11324_CAMK_CAMKL_MELK	T4A_14230_CAMK_CAMKL_MELK	W03G1.6_CAMK_CAMKL_MELK	MELK_CAMK_CAMKL_MELK
T01_258_AGC_PDK1	T4A_8197_AGC_PDK1	pdk-1_AGC_PDK1	PDK1_AGC_PDK1
T01_14466_TKL_MLK_ILK	T4A_10619_TKL_MLK_ILK	pat-4_TKL_MLK_ILK	ILK_TKL_MLK_ILK
T01_15385_CAMK_CASK	T4A_9820_CAMK_CASK	lin-2_CAMK_CASK	CASK_CAMK_CASK
T01_2829_TK_RYK	T4A_8692_TK_RYK	lin-18_TK_Ryk	RYK_TK_Ryk
T01_12273_CAMK_DAPK_DAPK	T4A_13631_CAMK_DAPK_DAPK	K12C11.4_CAMK_DAPK_DAPK	DAPK1_CAMK_DAPK_DAPK
T01_960_Other_BUD32	T4A_T01_960_Other_BUD32	F52C12.2_Other_Bud32	PRPK_Other_Bud32
T01_T4A_10518_Seq2647_ATYP_ABC1_ABC1-B	T4A_10518_Seq2647_ATYP_ABC1_ABC1-B	D2023.6_ATYP_ABC1_ABC1-B	ADCK1_ATYP_ABC1_ABC1-B
T01_647_CAMK_CAMKL_CHK1	T4A_1973_CAMK_CAMKL_CHK1	chk-1_CAMK_CAMKL_CHK1	CHK1_CAMK_CAMKL_CHK1
T01_6965_CMGC_CDK_CDK7	T4A_2739_CMGC_CDK_CDK7	cdk-7_CMGC_CDK_CDK7	CDK7_CMGC_CDK_CDK7
T01_T4A_4213_CMGC_CDK_CDK5	T4A_4213_CMGC_CDK_CDK5	cdk-5_CMGC_CDK_CDK5	CDK5_CMGC_CDK_CDK5
T01_7978_CMGC_CDK_CDC2	T4A_6595_CMGC_CDK_CDC2	cdk-1_CMGC_CDK_CDC2	CDC2_CMGC_CDK_CDC2
T01_13958_ATYP_PIKK_TRRAP	T4A_8787_ATYP_PIKK_TRRAP	C47D12.1_ATYP_PIKK_TRRAP	TRRAP_ATYP_PIKK_TRRAP
T01_11771_Other_TBCK	T4A_7082_Other_TBCK	C33F10.2_Other_TBCK	TBCK_Other_TBCK
T01_13418_TKL_MLK_HH498	T4A_8007_TKL_MLK_HH498	C24A1.3_TKL_MLK_HH498	HH498_TKL_MLK_HH498
T01_16151_ATYP_PIKK_FRAP	T4A_10675_ATYP_PIKK_FRAP	B0261.2_ATYP_PIKK_FRAP	FRAP_ATYP_PIKK_FRAP
T01_3319_Other_VPS15	T4A_2313_Other_VPS15	ZK930.1_Other_VPS15	PIK3R4_Other_VPS15
T01_5073_CMGC_MAPK_NMO	T4A_3649_CMGC_MAPK_NMO	lit-1_CMGC_MAPK_nmo	NLK_CMGC_MAPK_nmo
T01_4660_Other_CDC7	T4A_5164_Other_CDC7	C34G6.5_Other_CDC7	CDC7_Other_CDC7
T01_1362_ATYP_RIO_RIO3	T4A_6956_ATYP_RIO_RIO3	ZK632.3_ATYP_RIO_RIO3	RIOK3_ATYP_RIO_RIO3
T01_Seq1902670_ATYP_RIO_RIO2	T4A_Seq1153814_ATYP_RIO_RIO2	aSWK440_ATYP_RIO_RIO2	RIOK2_ATYP_RIO_RIO2
