# Supplementary material for: Analyses of Compact Trichinella Kinomes Reveal a MOS-Like Protein Kinase with a Unique N-Terminal Domain
Source: G3 (Bethesda). 2016 Jul 13;6(9):2847–56. doi: 10.1534/g3.116.032961 (PMC5015942; doi:10.1534/g3.116.032961)
Supplement: Supplemental Material [file supp_g3.116.032961_TableS4.xlsx]

## Sheet: S4 OMCL T1_T4.1_CEL
Table S4. Clusters of orthologs among Trichinella spiralis (T1), T. pseudospiralis (T4.1) and Caenorhabditis elegans (CEL)
Clusters were computed using OrthoMCL v.2.0.4 (E-value ≤ 1e-5; similarity ≥ 80)
T. spiralis (T1) orthologs	T. pseudospiralis (T4.1) orthologs	C. elegans (CEL) orthologs
T01_T4A_12431_TK_FER	T4A_12431_TK_FER	kin-31_TK_Fer;kin-26_TK_Fer;F57B9.8_TK_Fer;F23C8.7_TK_Fer;C55C3.4_TK_Fer;C35E7.10_TK_Fer;C25A8.5_TK_Fer;R11E3.1_TK_Fer;kin-5_TK_Fer;ZK622.1_TK_Fer
T01_1971_CK1_WORM6	T4A_8132_CK1_WORM6	K11C4.1_CK1_Worm11;F36H12.8_CK1_Worm6;C50F4.10_CK1_Worm6;C39H7.1_CK1_Worm6;C08F8.6_CK1_Worm6;ZK596.2_CK1_Worm6;R13H9.5_CK1_Worm6;Y38H8A.3_CK1_Worm6
T01_T4A_13278_TK_FER	T4A_13278_TK_FER	frk-1_TK_Fer;kin-14_TK_Fer;T21G5.1_TK_Fer
T01_11565_Other_CAMKK_CAMKK-META	T4A_14240_Other_CAMKK_CAMKK-META	ckk-1_Other_CAMKK_Meta
T01_7414_CAMK_PKD	T4A_1258_CAMK_PKD	W09C5.5_CAMK_PKD
T01_T4A_977_TKL_LRRK	T4A_977_TKL_LRRK	T27C10.5_TKL_LRRK
T01_12402_Other_ULK_ULK	T4A_7026_Other_ULK_ULK	T07F12.4_Other_ULK_ULK
T01_12364_TK_SRC_SRC-Unclassified	T4A_T01_12364_TK_SRC_SRC-Unclassified	src-1_TK_Src_Src-Unclassified
T01_14056_CAMK_CAMKL_BRSK	T4A_12065_CAMK_CAMKL_BRSK	sad-1_CAMK_CAMKL_BRSK
T01_11663_CAMK_PSK	T4A_14217_CAMK_PSK	R06A10.4_CAMK_PSK
T01_T4A_13031_TKL_IRAK	T4A_13031_TKL_IRAK	pik-1_TKL_IRAK
T01_11671_STE_STE20_MSN	T4A_5359_STE_STE20_MSN	mig-15_STE_STE20_MSN
T01_4337_TK_EGFR	T4A_T01_4337_TK_EGFR	let-23_TK_EGFR
T01_9467_RGC_RGC	T4A_1524_RGC_RGC	gcy-12_RGC_RGC
T01_13573_TK_ROR	T4A_T01_13573_TK_ROR	cam-1_TK_Ror
T01_6195_STE_STE20_PAKB	T4A_8550_STE_STE20_PAKB	C45B11.1_STE_STE20_PAKB
T01_8278_ATYP_ABC1_ABC1-A	T4A_T01_8278_ATYP_ABC1_ABC1-A	C35D10.4_ATYP_ABC1_ABC1-A
T01_8150_TK_KIN6	T4A_T01_8150_TK_KIN6	C24G6.2_TK_KIN6
T01_10729_TK_ALK	T4A_T01_10729_TK_ALK	C16D9.2_TK_TK-Unique
T01_9486_CMGC_CDK_CDC2	T4A_8247_CMGC_CDK_CDC2	K03E5.3_CMGC_CDK_CDC2
T01_16001_CAMK_DCAMKL	T4A_12175_CAMK_DCAMKL	zyg-8_CAMK_DCAMKL
