# Supplementary material for: Analyses of Compact Trichinella Kinomes Reveal a MOS-Like Protein Kinase with a Unique N-Terminal Domain
Source: G3 (Bethesda). 2016 Jul 13;6(9):2847–56. doi: 10.1534/g3.116.032961 (PMC5015942; doi:10.1534/g3.116.032961)
Supplement: Supplemental Material [file supp_g3.116.032961_TableS5.xlsx]

## Sheet: S5  OMCL T1_T4.1_HSA
Table S5. Clusters of orthologs among Trichinella spiralis (T1), T. pseudospiralis (T4.1) and Homo sapiens (HSA)
Clusters were computed using OrthoMCL v.2.0.4 (E-value ≤ 1e-5; similarity ≥ 80)
T. spiralis (T1) orthologs	T. pseudospiralis (T4.1) orthologs	H. sapiens (HSA) orthologs
T01_12447_TK_SRC	T4A_10431_TK_SRC	LCK_TK_Src_SrcB;HCK_TK_Src_SrcB;FYN_TK_Src_SrcA;FGR_TK_Src_SrcA;BLK_TK_Src_SrcB;SRC_TK_Src_SrcA;YES_TK_Src_SrcA;LYN_TK_Src_SrcB
T01_Tsp_03517_CAMK_PIM	T4A_T01_Tsp_03517_CAMK_PIM	PIM2_CAMK_PIM;PIM3_CAMK_PIM;PIM1_CAMK_PIM
T01_3713_CMGC_CDK_CDK4	T4A_T01_3713_CMGC_CDK_CDK4	CDK4_CMGC_CDK_CDK4;CDK6_CMGC_CDK_CDK4
T01_9563_RGC_RGC	T4A_441_RGC_RGC	ANPa_RGC_RGC;ANPb_RGC_RGC
T01_5582_TK_ALK	T4A_T01_5582_TK_ALK	ALK_TK_ALK;LTK_TK_ALK
T01_2714_TKL_STKR_STKR2	T4A_T01_2714_TKL_STKR_STKR2	ACTR2B_TKL_STKR_Type2;ACTR2_TKL_STKR_Type2
T01_5405_STE_STE20_STLK	T4A_3871_STE_STE20_STLK	STLK5_STE_STE20_STLK
T01_4210_CMGC_SRPK	T4A_2508_CMGC_SRPK	SRPK1_CMGC_SRPK
T01_4489_ATYP_RIO_RIO1	T4A_871_ATYP_RIO_RIO1	RIOK1_ATYP_RIO_RIO1
T01_9884_Other_NAK_MPSK	T4A_7901_Other_NAK_MPSK	MPSK1_Other_NAK_MPSK
T01_5865_CAMK_CAMKL_LKB	T4A_60_CAMK_CAMKL_LKB	LKB1_CAMK_CAMKL_LKB
T01_8511_Other_PEK_GCN2	T4A_8470_Other_PEK_GCN2	GCN2_Other_PEK_GCN2
T01_11973_Other_NAK_GAK	T4A_6656_Other_NAK_GAK	GAK_Other_NAK_GAK
T01_123_ATYP_PIKK_DNAPK	T4A_939_ATYP_PIKK_DNAPK	DNAPK_ATYP_PIKK_DNAPK
T01_4488_CMGC_CDK_CDK8	T4A_2931_CMGC_CDK_CDK8	CDK8_CMGC_CDK_CDK8
T01_3973_CMGC_CDK_CDK10	T4A_10770_CMGC_CDK_CDK10	CDK10_CMGC_CDK_CDK10
T01_9003_TK_CCK4	T4A_T01_9003_TK_CCK4	CCK4_TK_CCK4
