# Supplementary material for: Analyses of Compact Trichinella Kinomes Reveal a MOS-Like Protein Kinase with a Unique N-Terminal Domain
Source: G3 (Bethesda). 2016 Jul 13;6(9):2847–56. doi: 10.1534/g3.116.032961 (PMC5015942; doi:10.1534/g3.116.032961)
Supplement: Supplemental Material [file supp_g3.116.032961_TableS6.xlsx]

## Sheet: S6  OMCL T1_T4.1
Table S6. Clusters of orthologs between Trichinella spiralis (T1) and T. pseudospiralis (T4.1)
Clusters were computed using OrthoMCL v.2.0.4 (E-value ≤ 1e-5; similarity ≥ 80)
T. spiralis (T1) orthologs	T. pseudospiralis (T4.1) orthologs
T01_13477_CK1_TTBK;T01_15638_CK1_TTBK	T4A_7108_CK1_TTBK;T4A_13360_CK1_TTBK;T4A_3098_CK1_TTBK;T4A_10861_CK1_TTBK;T4A_11411_CK1_TTBK;T4A_1103_CK1_TTBK;T4A_604_CK1_TTBK
T01_4768_TK_FER;T01_T4A_8966_TK_FER	T4A_8966_TK_FER;T4A_11530_TK_FER;T4A_12521_TK_FER
T01_12043_AGC_PKA;T01_4265_AGC_PKA	T4A_994_AGC_PKA;T4A_8993_AGC_PKA
T01_10692_CK1_TTBK;T01_11093_CK1_TTBK	T4A_4395_CK1_TTBK
T01_6410_ATYP_BRD;T01_7164_ATYP_BRD	T4A_10358_ATYP_BRD
T01_5876_STE_STE20_KHS	T4A_11658_STE_STE20_KHS
T01_13430_CK1_WORM6	T4A_T01_13430_CK1_WORM6
T01_Seq3835890_CAMK_MAPKAPK_MK2	T4A_Seq6731_CAMK_MAPKAPK_MK2
T01_10024_ATYP_Alpha	T4A_8604_ATYP_Alpha
T01_3682_CAMK_MAPKAPK_MK2	T4A_4893_CAMK_MAPKAPK_MK2
T01_10835_CAMK_MLCK	T4A_T01_10835_CAMK_MLCK
T01_12881_AGC	T4A_4520_AGC
T01_3263_CMGC_RCK_MAK	T4A_931_CMGC_RCK_MAK
T01_T4A_12433_CAMK_CAMKL_SNRK	T4A_12433_CAMK_CAMKL_SNRK
T01_153_CK1_TTBK	T4A_12938_CK1_TTBK
T01_9038_AGC_NDR_LATS	T4A_T01_9038_AGC_NDR_LATS
T01_12456_Other_TLK	T4A_11135_Other_TLK
T01_6682_CAMK_MLCK	T4A_2311_CAMK_MLCK
T01_12306_STE_STE20_TAO	T4A_T01_12306_STE_STE20_TAO
T01_10725_ATYP_PIKK_ATM-related	T4A_6388_ATYP_PIKK_ATM-related
T01_15857_AGC_MAST_MAST	T4A_13228_AGC_MAST_MAST
T01_12196_Other_AUR	T4A_13661_Other_AUR
T01_2645_CAMK_CAMKL_AMPK	T4A_11425_CAMK_CAMKL_AMPK
T01_5032_ATYP_NHRR	T4A_6886_ATYP_NHRR
T01_6272_TKL_RAF_RAF	T4A_T01_6272_TKL_RAF_RAF
T01_T4A_12774_ATYP_PDHK_PDHK	T4A_12774_ATYP_PDHK_PDHK
T01_15165_CK1_CK1	T4A_T01_15165_CK1_CK1
T01_T4A_8172_CK1	T4A_8172_CK1
T01_6571_ATYP_NHRR_DUF1679	T4A_12622_ATYP_NHRR_DUF1679
T01_641_CK1	T4A_T01_641_CK1
T01_T4A_8024_CK1	T4A_8024_CK1
T01_15748_Other_AUR	T4A_2189_Other_AUR
T01_4412_CMGC_DYRK_DYRK1	T4A_12731_CMGC_DYRK_DYRK1
T01_T4A_Seq1164534_TK	T4A_Seq1164534_TK
T01_T4A_7688_Other_PEK	T4A_7688_Other_PEK
T01_15630_TK	T4A_7512_TK
T01_14991_CK1_TTBK	T4A_14003_CK1_TTBK
T01_3048_CAMK_CAMKL	T4A_11943_CAMK_CAMKL
T01_10652_CK1_TTBK	T4A_T01_10652_CK1_TTBK
T01_5222_CK1_TTBK	T4A_10766_CK1_TTBK
T01_6895_Other	T4A_2523_Other
T01_10374_TK_ABL	T4A_5868_TK_ABL
T01_6898_CMGC_GSK	T4A_9953_CMGC_GSK
T01_4869_ATYP_NHRR	T4A_T01_4869_ATYP_NHRR
T01_6031_CK1_TTBK	T4A_5502_CK1_TTBK
T01_14580_TKL_STKR_STKR1	T4A_T01_14580_TKL_STKR_STKR1
T01_1913_STE_STE20	T4A_5682_STE_STE20
T01_14712_CK1_WORM6	T4A_10883_CK1_WORM6
T01_T4A_6070_CK1	T4A_6070_CK1
T01_5261_TK_ACK	T4A_8158_TK_ACK
T01_9158_CMGC_MAPK_ERK7	T4A_3828_CMGC_MAPK_ERK7
T01_12575_Other_AUR	T4A_T01_12575_Other_AUR
T01_3251_CMGC_DYRK_PRP4	T4A_13434_CMGC_DYRK_PRP4
T01_2449_CK1_CK1	T4A_2373_CK1_CK1
T01_1659_CK1_CK1_CK1-D	T4A_14513_CK1_CK1_CK1-D
T01_4775_CK1_TTBK	T4A_4440_CK1_TTBK
T01_12147_TK_MET	T4A_T01_12147_TK_MET
T01_T4A_8539_TKL_RAF_KSR	T4A_8539_TKL_RAF_KSR
T01_11935_TK	T4A_T01_11935_TK
T01_16055_STE_FAM69	T4A_9777_STE_FAM69
T01_6092_CAMK_CAMKL_NUAK	T4A_7693_CAMK_CAMKL_NUAK
T01_2330_TK_FGFR	T4A_T01_2330_TK_FGFR
T01_T4A_12724_ATYP_DHS-27	T4A_12724_ATYP_DHS-27
T01_10287_Other_PLK_SAK	T4A_776_Other_PLK_SAK
T01_6377_CK1	T4A_14383_CK1
T01_2614_CK1_TTBK	T4A_10764_CK1_TTBK
T01_14196_Other_ULK_ULK	T4A_12729_Other_ULK_ULK
T01_10585_TKL_LISK_TESK	T4A_T01_10585_TKL_LISK_TESK
T01_8985_Other_NAK_BIKE	T4A_T01_8985_Other_NAK_BIKE
T01_12017_CMGC_DYRK_HIPK	T4A_3143_CMGC_DYRK_HIPK
T01_15431_CK1_TTBK	T4A_6501_CK1_TTBK
T01_T4A_3249_TKL_MLK_TAK1	T4A_3249_TKL_MLK_TAK1
T01_7038_CK1_TTBK	T4A_3329_CK1_TTBK
T01_9213_TK	T4A_6565_TK
T01_2639_CMGC_DYRK_DYRK2	T4A_T01_2639_CMGC_DYRK_DYRK2
T01_11543_STE_STE20_PAKA	T4A_14455_STE_STE20_PAKA
T01_12336_TKL_MLK_MLK	T4A_T01_12336_TKL_MLK_MLK
T01_13428_CK1_TTBK	T4A_7881_CK1_TTBK
T01_1001_CMGC_CLK	T4A_T01_1001_CMGC_CLK
T01_9388_Other_WNK	T4A_T01_9388_Other_WNK
T01_5496_Other_NRBP	T4A_T01_5496_Other_NRBP
T01_T4A_8484_CMGC_CDK_PFTAIRE	T4A_8484_CMGC_CDK_PFTAIRE
T01_3485_CK1_TTBK	T4A_13928_CK1_TTBK
T01_1174_CK1_TTBK	T4A_4327_CK1_TTBK
T01_3630_ATYP_PIKK_ATM-related	T4A_4147_ATYP_PIKK_ATM-related
T01_12509_CAMK_CAMKL_MARK	T4A_14532_CAMK_CAMKL_MARK
T01_391_Other_SCY1	T4A_2028_Other_SCY1
T01_10082_CMGC_CDK	T4A_T01_10082_CMGC_CDK
T01_10660_TK_DDR	T4A_4998_TK_DDR
T01_10943_Other_HASPIN	T4A_11984_Other_HASPIN
T01_14850_CK1_TTBK	T4A_T01_14850_CK1_TTBK
T01_5665_TKL_RAF_KSR	T4A_5360_TKL_RAF_KSR
T01_10369_TKL_MLK_LZK	T4A_5498_TKL_MLK_LZK
T01_9291_CK1_WORM6	T4A_1846_CK1_WORM6
T01_2283_RGC_RGC	T4A_12670_RGC_RGC
T01_2131_CMGC_CDK_CRK7	T4A_5300_CMGC_CDK_CRK7
T01_2849_TK_DDR	T4A_3883_TK_DDR
T01_261_STE_STE20_SLK	T4A_9792_STE_STE20_SLK
T01_10811_Other_BUB	T4A_10050_Other_BUB
T01_T4A_7416_Other_ULK_ULK	T4A_7416_Other_ULK_ULK
T01_4164_CK1_TTBK	T4A_1828_CK1_TTBK
T01_3938_CAMK_MAPKAPK_MNK	T4A_11127_CAMK_MAPKAPK_MNK
T01_8370_CK1_TTBK	T4A_T01_8370_CK1_TTBK
T01_5538_Other_WEE_MYT1	T4A_3221_Other_WEE_MYT1
T01_12131_AGC_NDR_LATS	T4A_14530_AGC_NDR_LATS
T01_10537_Other_PEK	T4A_T01_10537_Other_PEK
T01_7287_Other_SCY1	T4A_8660_Other_SCY1
T01_5401_TKL_STKR_STKR2	T4A_T01_5401_TKL_STKR_STKR2
T01_4480_STE_STE7_MEK7	T4A_13760_STE_STE7_MEK7
T01_5619_6s_ATYP_PI4K	T4A_T01_T5619_6s_ATYP_PI4K
T01_Seq425_STE_STE20_YSK	T4A_Seq11003_STE_STE20_YSK
