# Supplementary material for: Analyses of Compact Trichinella Kinomes Reveal a MOS-Like Protein Kinase with a Unique N-Terminal Domain
Source: G3 (Bethesda). 2016 Jul 13;6(9):2847–56. doi: 10.1534/g3.116.032961 (PMC5015942; doi:10.1534/g3.116.032961)
Supplement: Supplemental Material [file supp_g3.116.032961_TableS7.xlsx]

## Sheet: S7 OMCL T4.1
Table S7. Trichinella pseudospiralis (T4.1) sequences without orthologs in other species
Clusters were computed using OrthoMCL v.2.0.4 (E-value ≤ 1e-5; similarity ≥ 80)
T. pseudospiralis (T4.1) sequences
T4A_6581_CK1;T4A_8947_CK1
