# Supplementary material for: Analyses of Compact Trichinella Kinomes Reveal a MOS-Like Protein Kinase with a Unique N-Terminal Domain
Source: G3 (Bethesda). 2016 Jul 13;6(9):2847–56. doi: 10.1534/g3.116.032961 (PMC5015942; doi:10.1534/g3.116.032961)
Supplement: Supplemental Material [file supp_g3.116.032961_TableS8.xlsx]

## Sheet: S8 OMCL CEL_HSA
Table S8. Clusters of orthologs between Caenorhabditis elegans (CEL) and Homo sapiens (HSA)
Clusters were computed using OrthoMCL v.2.0.4 (E-value ≤ 1e-5; similarity ≥ 80)
C. elegans (CEL) orthologs	H. sapiens (HSA) orthologs
W10G6.2_AGC_SGK	SGK2_AGC_SGK;SGK3_AGC_SGK;SGK1_AGC_SGK
gck-1_STE_STE20_YSK	MST4_STE_STE20_YSK;YSK1_STE_STE20_YSK;MST3_STE_STE20_YSK
ZC404.9_STE_STE20_KHS	KHS1_STE_STE20_KHS;KHS2_STE_STE20_KHS;GCK_STE_STE20_KHS
F19C6.1_AGC_GRK_GRK	GPRK5_AGC_GRK_GRK;GPRK6_AGC_GRK_GRK;GPRK4_AGC_GRK_GRK
chk-2_CAMK_RAD53;T08D2.7_CAMK_RAD53	CHK2_CAMK_RAD53
F47F2.1_AGC_PKA	PRKX_AGC_PKA;PRKY_AGC_PKA
F19H6.1_Other_NEK_NEK6	NEK6_Other_NEK_NEK6;NEK7_Other_NEK_NEK6
C54G4.1_AGC_RSK_MSK	MSK1_AGC_RSK_MSK;MSK2_AGC_RSK_MSK
C44C8.6_CAMK_MAPKAPK_MAPKAPK	MAPKAPK2_CAMK_MAPKAPK_MAPKAPK;MAPKAPK3_CAMK_MAPKAPK_MAPKAPK
C04A11.3_STE_STE20_SLK	LOK_STE_STE20_SLK;SLK_STE_STE20_SLK
F11D5.3_TK_DDR	DDR1_TK_DDR;DDR2_TK_DDR
Y42A5A.4_CMGC_CDKL	CDKL1_CMGC_CDKL;CDKL4_CMGC_CDKL
kin-22_TK_Src_Frk	FRK_TK_Src_Frk
F55C5.7_AGC_RSKL	RSKL2_AGC_RSKL
F49C5.4_CAMK_CAMKL_NIM1	NIM1_CAMK_CAMKL_NIM1
F28B12.3_CK1_VRK	VRK1_CK1_VRK
efk-1_ATYP_Alpha_eEF2K	eEF2K_ATYP_Alpha_eEF2K
