# Supplementary material for: Analyses of Compact Trichinella Kinomes Reveal a MOS-Like Protein Kinase with a Unique N-Terminal Domain
Source: G3 (Bethesda). 2016 Jul 13;6(9):2847–56. doi: 10.1534/g3.116.032961 (PMC5015942; doi:10.1534/g3.116.032961)
Supplement: Supplemental Material [file supp_g3.116.032961_TableS9.xlsx]

## Sheet: S9 OMCL CEL
Table S9. Caenorhabditis elegans (CEL) sequences without orthologs in other species
Clusters were computed using OrthoMCL v.2.0.4 (E-value ≤ 1e-5; similarity ≥ 80)
C. elegans (CEL) sequences
gcy-4_RGC_RGC;gcy-3_RGC_RGC;gcy-22_RGC_RGC;gcy-2_RGC_RGC;gcy-20_RGC_RGC;gcy-19_RGC_RGC;gcy-1_RGC_RGC;gcy-17_RGC_RGC;gcy-14_RGC_RGC;gcy-13_RGC_RGC;gcy-6_RGC_RGC;gcy-7_RGC_RGC;gcy-5_RGC_RGC
old-2_TK_KIN16;old-1_TK_KIN16;kin-30_TK_KIN16;kin-23_TK_KIN16;kin-15_TK_KIN16;R09D1.13_TK_KIN16;Y50D4B.6_TK_KIN16;R09D1.12_TK_KIN16
M176.9_TK_Fer;F59A3.8_TK_Fer;F22B3.8_TK_Fer;F01D4.3_TK_Fer;W01B6.5_TK_Fer;W03F8.2_TK_Fer;T06C10.3_TK_Fer
kin-21_TK_Fer;K09B11.5_TK_Fer;aSWK454_TK_Fer_FerC;T25B9.5_TK_Fer;Y69E1A.3_TK_Fer;Y52D5A.2_TK_Fer
D2045.5_CK1_TTBKL;C56C10.6_CK1_TTBKL;C53A5.4_CK1_TTBKL;K06H7.8_CK1_TTBKL;Y47G6A.13_CK1_TTBKL;F54H5.2_CK1_TTBKL
gcy-23_RGC_RGC;gcy-18_RGC_RGC;C04H5.4_RGC_RGC;gcy-8_RGC_RGC;gcy-9_RGC_RGC;gcy-25_RGC_RGC
F21F3.2_CMGC_GSK;C36B1.10_CMGC_GSK;Y106G6D.4_CMGC_GSK;Y106G6E.1_CMGC_GSK;R03D7.5_CMGC_GSK
C05C12.1_CK1_TTBKL;Y73B6A.2_CK1_TTBKL;D2024.1_CK1_TTBKL;Y71F9AL.2_CK1_TTBKL;C49C8.1_CK1_TTBKL
C03C10.2_CK1_TTBKL;T19D12.5_CK1_TTBKL;ZK666.8_CK1_TTBKL;ZC581.2_CK1_TTBKL
B0218.5_CK1_Worm6;R13H9.6_CK1_Worm6;Y69F12A.1_CK1_Worm6;F36H12.9_CK1_Worm6
F32B6.10_CK1_TTBKL;W01B6.2_CK1_TTBKL;C45G9.1_CK1_TTBKL;C04G2.2_CK1_TTBKL
C27D8.1_CK1_Worm6;F53C3.1_CK1_Worm6;Y39G8C.2_CK1_Worm6;F38E1.3_CK1_Worm6
Y40A1A.1_Other_Haspin;aSWK213_Other_Haspin;C01H6.9_Other_Haspin;F22H10.5_Other_Haspin
R05H5.4_TK_Fer;ZC581.7_TK_Fer;C18H7.4_TK_Fer
R02C2.1_CAMK_CAMKL_CHK1;Y43D4A.6_CAMK_CAMKL_CHK1;DC2.7a_CAMK_CAMKL_CHK1
K09C6.8_Other_Worm2;T10B5.2_Other_Worm2;K09C6.7_Other_Worm2
H05L14.1_CK1_Dual;T05A7.6_CK1_Dual;F59A6.4_CK1_Dual
F39F10.3_CK1_Worm8;F39F10.2_CK1_Worm8;F22F1.2_CK1_Worm8
F16B12.7_Other_Worm5;K08H2.5_Other_Worm5;C44C10.7_Other_Worm5
C55B7.10_CK1_Worm6;T09B4.7_CK1_Worm6;C09D4.3_CK1_Worm6
C38C3.4_CK1_Worm6;ZK354.2_CK1_Worm6;Y65B4A.9_CK1_Worm6
C09B9.4_CK1_Worm6;C49C3.2_CK1_Worm6;spe-6_CK1_Worm6
C04G2.10_Other_Haspin;ZK177.2_Other_Haspin;aSWK457_Other_Haspin
T25B9.4_TK_Fer;ZK593.9_TK_Fer
T07A9.3_CMGC_MAPK_JNK;ZC416.4_CMGC_MAPK_JNK
T05C12.1_CK1_TTBKL;W06F12.3_CK1_TTBKL
T01H10.4_CK1_Worm7;ZC373.3_CK1_Worm7
R10D12.10_CK1_TTBKL;W09C3.1_CK1_TTBKL
R107.4_Other_Worm3;Y39G8B.5_Other_Worm3
pek-1_Other_PEK_PEK;Y38E10A.8_Other_PEK_PEK
mom-4_TKL_MLK_TAK1;Y105C5A.24_TKL_MLK_TAK1
kin-16_TK_KIN16;ver-2_TK_KIN16
ZK507.1_CK1_CK1-Unique;ZK507.3_CK1_CK1-Unique
gcy-27_RGC_RGC;odr-1_RGC_RGC
gcy-15_RGC_RGC;gcy-21_RGC_RGC
K04C1.5_CK1_Worm9;E02H4.6_CK1_Worm9
F35C8.1_STE_STE7_STE7-Unclassified;F35C8.2_STE_STE7_STE7-Unclassified
F26A1.4_CK1_TTBKL;ZK354.6_CK1_TTBKL
F18F11.4_Other_Other-Unique;flr-4_Other_Other-Unique
C49C3.10_CMGC_MAPK_JNK;Y51B9A.9_CMGC_MAPK_JNK
C36B7.1_CMGC_DYRK_DYRK2;C36B7.2_CMGC_DYRK_DYRK2
C34B2.3_CK1_Worm6;F33D11.7_CK1_Worm6
C16A11.3_CMGC_CLK;Y111B2A.1_CMGC_CLK
C04G6.1_CMGC_MAPK_MAPK-Unclassified;F09C12.2_CMGC_MAPK_MAPK-Unclassified
B0511.4_CAMK_TSSK;Y38H8A.4_CAMK_TSSK
B0198.3_Other_Worm1;mes-1_Other_Worm1
C50H2.7_Other_Haspin;Y48B6A.10_Other_Haspin
