# Supplementary material for: Analyses of Compact Trichinella Kinomes Reveal a MOS-Like Protein Kinase with a Unique N-Terminal Domain
Source: G3 (Bethesda). 2016 Jul 13;6(9):2847–56. doi: 10.1534/g3.116.032961 (PMC5015942; doi:10.1534/g3.116.032961)
Supplement: Supplemental Material [file supp_g3.116.032961_TableS10.xlsx]

## Sheet: S10 OMCL HSA
Table S10. Homo sapiens (HSA) sequences without orthologs in other species
Clusters were computed using OrthoMCL v.2.0.4 (E-value ≤ 1e-5; similarity ≥ 80)
H. sapiens (HSA) sequences
TSSK1_CAMK_TSSK;SSTK_CAMK_TSSK;TSSK3_CAMK_TSSK;TSSK4_CAMK_TSSK;TSSK2_CAMK_TSSK
BTK_TK_Tec;BMX_TK_Tec;TEC_TK_Tec;TXK_TK_Tec;ITK_TK_Tec
FMS_TK_PDGFR;PDGFRa_TK_PDGFR;PDGFRb_TK_PDGFR;KIT_TK_PDGFR
MARK1_CAMK_CAMKL_MARK;MARK3_CAMK_CAMKL_MARK;MARK4_CAMK_CAMKL_MARK;MARK2_CAMK_CAMKL_MARK
JAK1_TK_Jak;JAK3_TK_Jak;TYK2_TK_Jak;JAK2_TK_Jak
FGFR1_TK_FGFR;FGFR3_TK_FGFR;FGFR4_TK_FGFR;FGFR2_TK_FGFR
TRKB_TK_Trk;TRKC_TK_Trk;TRKA_TK_Trk
TAO1_STE_STE20_TAO;TAO2_STE_STE20_TAO;TAO3_STE_STE20_TAO
MLK1_TKL_MLK_MLK;MLK4_TKL_MLK_MLK;MLK2_TKL_MLK_MLK
MER_TK_Axl;TYRO3_TK_Axl;AXL_TK_Axl
HIPK2_CMGC_DYRK_HIPK;HIPK3_CMGC_DYRK_HIPK;HIPK1_CMGC_DYRK_HIPK
ErbB2_TK_EGFR;ErbB4_TK_EGFR;EGFR_TK_EGFR
HGK_STE_STE20_MSN;TNIK_STE_STE20_MSN;MINK_STE_STE20_MSN
BRAF_TKL_RAF_RAF;RAF1_TKL_RAF_RAF;ARAF_TKL_RAF_RAF
YANK1_AGC_YANK;YANK2_AGC_YANK;YANK3_AGC_YANK
Trb1_CAMK_Trbl;Trb2_CAMK_Trbl
Trad_CAMK_Trio;Trio_CAMK_Trio
TLK1_Other_TLK;TLK2_Other_TLK
TIE1_TK_Tie;TIE2_TK_Tie
SYK_TK_Syk;ZAP70_TK_Syk
SgK307_Other_NKF5;SgK424_Other_NKF5
ROR1_TK_Ror;ROR2_TK_Ror
PLK2_Other_PLK_PLK2;PLK3_Other_PLK_PLK2
NuaK1_CAMK_CAMKL_NuaK;NuaK2_CAMK_CAMKL_NuaK
NRBP1_Other_NRBP;NRBP2_Other_NRBP
NEK8_Other_NEK_NEK8;NEK9_Other_NEK_NEK8
MYO3A_STE_STE20_NinaC;MYO3B_STE_STE20_NinaC
MNK1_CAMK_MAPKAPK_MNK;MNK2_CAMK_MAPKAPK_MNK
MET_TK_Met;RON_TK_Met
MAST3_AGC_MAST_MAST;MAST4_AGC_MAST_MAST
MAST1_AGC_MAST_MAST;MAST2_AGC_MAST_MAST
MAP3K2_STE_STE11_MEKK2;MAP3K3_STE_STE11_MEKK2
LIMK1_TKL_LISK_LIMK;LIMK2_TKL_LISK_LIMK
LATS1_AGC_NDR;LATS2_AGC_NDR
KSR1_TKL_RAF_KSR;KSR2_TKL_RAF_KSR
IKKe_Other_IKK;TBK1_Other_IKK
IKKa_Other_IKK;IKKb_Other_IKK
ICK_CMGC_RCK_MAK;MAK_CMGC_RCK_MAK
GPRK7_AGC_GRK_GRK;RHOK_AGC_GRK_GRK
FER_TK_Fer;FES_TK_Fer
FAK_TK_FAK;PYK2_TK_FAK
DYRK2_CMGC_DYRK_DYRK2;DYRK3_CMGC_DYRK_DYRK2
DRAK1_CAMK_DAPK_DRAK;DRAK2_CAMK_DAPK_DRAK
DAPK2_CAMK_DAPK_DAPK;DAPK3_CAMK_DAPK_DAPK
CYGD_RGC_RGC;CYGF_RGC_RGC
CLK1_CMGC_CLK;CLK4_CMGC_CLK
CLIK1L_Other_NKF4;CLIK1_Other_NKF4
CK1d_CK1_CK1_CK1-D;CK1e_CK1_CK1_CK1-D
ChaK1_ATYP_Alpha_ChaK;ChaK2_ATYP_Alpha_ChaK
CDK2_CMGC_CDK_CDC2;CDK3_CMGC_CDK_CDC2
CaMKK1_Other_CAMKK_Meta;CaMKK2_Other_CAMKK_Meta
BRSK1_CAMK_CAMKL_BRSK;BRSK2_CAMK_CAMKL_BRSK
ANKRD3_TKL_RIPK;SgK288_TKL_RIPK
ADCK3_ATYP_ABC1_ABC1-A;ADCK4_ATYP_ABC1_ABC1-A
ABL1_TK_Abl;ABL2_TK_Abl
ULK1_Other_ULK_ULK;ULK2_Other_ULK_ULK
DCLK1_CAMK_DCAMKL;DCLK2_CAMK_DCAMKL
